# Supplementary material for: Ipsilesional Impairments of Visual Awareness After Right-Hemispheric Stroke
Source: Front Psychol. 2019 Apr 9;10:697. doi: 10.3389/fpsyg.2019.00697 (PMC6465520; doi:10.3389/fpsyg.2019.00697)
Supplement: Supplementary file 1 [file Data_Sheet_1.zip]

Archive with 1 entries (1 files):
- Supplementary_Bonato_et_al_Frontiers.html
